# Supplementary material for: Parabolic flight induces site specific microbiome changes in women
Source: Front Microbiol. 2026 May 25;17:1817099. doi: 10.3389/fmicb.2026.1817099 (PMC13243427; doi:10.3389/fmicb.2026.1817099)
Supplement: SUPPLEMENTARY MATERIAL — R scripts. [file Table_2.XLSX]

## Sheet: Genus-SL
Pre-SL (15)		Common (38)		Post-SL (4)
Eubacterium		Lachnoanaerobaculum		Olsenella
Firmicutes unclassified		Pseudopropionibacterium		Bacteroidetes unclassified
Slackia		Granulicatella		Kingella
Candidatus Saccharibacteria unclassified		Actinobaculum		Simonsiella
Eggerthella		Filifactor
Blautia		Abiotrophia
Gemmiger		Corynebacterium
Candidatus Gracilibacteria unclassified		Scardovia
Collinsella		Peptostreptococcus
Staphylococcus		Eikenella
Anaerostipes		Cardiobacterium
Subdoligranulum		Bulleidia
Fusicatenibacter		Solobacterium
Faecalibacterium		Bacteria unclassified
Bacteroides		Aggregatibacter
		Parvimonas
		Lautropia
		Campylobacter
		Leptotrichia
		Stomatobaculum
		Lachnospiraceae unclassified
		Tannerella
		Mogibacterium
		Megasphaera
		Atopobium
		Capnocytophaga
		Oribacterium
		Clostridiales Family XIII Incertae Sedis unclassified
		Fusobacterium
		Gemella
		Prevotella
		Porphyromonas
		Haemophilus
		Veillonella
		Actinomyces
		Neisseria
		Streptococcus
		Rothia

## Sheet: Species-SL
Pre-SL (36)		Common (108)		Post-SL (13)
Leptotrichia sp oral taxon 225		Lachnoanaerobaculum saburreum		Olsenella uli
Eubacterium eligens		Pseudopropionibacterium propionicum		Neisseria sicca
Firmicutes bacterium CAG 41		Prevotella sp oral taxon 306		Actinomyces johnsonii
Slackia exigua		Actinomyces sp oral taxon 414		Bacteroidetes oral taxon 274
Eubacterium rectale		Neisseria mucosa		Actinomyces viscosus
Neisseria sp oral taxon 014		Actinomyces sp oral taxon 448		Kingella kingae
Subdoligranulum sp APC924 74		Granulicatella elegans		Neisseria bacilliformis
Leptotrichia hofstadii		Streptococcus anginosus group		Eubacterium saphenum
Porphyromonas sp oral taxon 278		Haemophilus pittmaniae		Actinomyces sp oral taxon 180
Actinomyces georgiae		Leptotrichia sp oral taxon 212		Simonsiella muelleri
Neisseria sp HMSC064E01		Abiotrophia defectiva		Streptococcus sp oral taxon 056
Streptococcus sp oral taxon 058		Actinomyces sp oral taxon 897		Haemophilus paraphrohaemolyticus
Actinomyces meyeri		Streptococcus sp M334		Haemophilus haemolyticus
Capnocytophaga sp oral taxon 863		Abiotrophia sp HMSC24B09
Candidatus Saccharibacteria oral taxon TM7x		Granulicatella adiacens
Corynebacterium matruchotii		Aggregatibacter sp oral taxon 458
Eggerthella lenta		Streptococcus vestibularis
Veillonella rogosae		Streptococcus milleri
Actinomyces hongkongensis		Streptococcus sp HMSC071D03
Porphyromonas catoniae		Corynebacterium durum
Blautia obeum		Actinobaculum sp oral taxon 183
Gemmiger formicilis		Filifactor alocis
Candidatus Gracilibacteria bacterium HOT 871		Streptococcus sp UMB1385
Leptotrichia wadei		Streptococcus pseudopneumoniae
Prevotella intermedia		Actinomyces naeslundii
Collinsella aerofaciens		Veillonella sp T11011 6
Staphylococcus epidermidis		Aggregatibacter aphrophilus
Prevotella jejuni		Capnocytophaga sputigena
Subdoligranulum sp		Scardovia wiggsiae
Fusobacterium hwasookii		Atopobium rimae
Anaerostipes hadrus		Streptococcus sp SK643
Leptotrichia sp oral taxon 498		Streptococcus sp HMSC067H01
Fusicatenibacter saccharivorans		Actinomyces massiliensis
Faecalibacterium prausnitzii		Peptostreptococcus stomatis
Capnocytophaga sp oral taxon 332		Oribacterium asaccharolyticum
Bacteroides vulgatus		Actinomyces sp HPA0247
		Eubacterium infirmum
		Fusobacterium nucleatum
		Eikenella corrodens
		Capnocytophaga granulosa
		Cardiobacterium hominis
		Campylobacter showae
		Haemophilus sp HMSC71H05
		Streptococcus peroris
		Streptococcus gordonii
		Aggregatibacter segnis
		Bulleidia extructa
		Solobacterium moorei
		Gemella morbillorum
		Prevotella salivae
		Streptococcus cristatus
		SR1 bacterium human oral taxon HOT 345
		Porphyromonas endodontalis
		Eubacterium brachy
		Campylobacter concisus
		Streptococcus sp A12
		Veillonella infantium
		Parvimonas micra
		Streptococcus sp HMSC034E03
		Gemella haemolysans
		Lautropia mirabilis
		Leptotrichia sp oral taxon 215
		Neisseria elongata
		Actinomyces oris
		Stomatobaculum longum
		Capnocytophaga leadbetteri
		Streptococcus sp F0442
		Haemophilus sputorum
		Lachnospiraceae bacterium oral taxon 096
		Veillonella tobetsuensis
		Prevotella histicola
		Capnocytophaga gingivalis
		Streptococcus sp NLAE zl C503
		Prevotella pallens
		Oribacterium parvum
		Rothia aeria
		Actinomyces sp oral taxon 181
		Tannerella sp oral taxon HOT 286
		Mogibacterium diversum
		Streptococcus sanguinis
		Oribacterium sinus
		Megasphaera micronuciformis
		Veillonella parvula
		Atopobium parvulum
		Rothia dentocariosa
		Veillonella sp DORA A 3 16 22
		Actinomyces odontolyticus
		Streptococcus oralis
		Streptococcus australis
		Eubacterium sulci
		Fusobacterium periodonticum
		Actinomyces sp HMSC035G02
		Actinomyces sp S6 Spd3
		Gemella sanguinis
		Streptococcus mitis
		Prevotella melaninogenica
		Veillonella atypica
		Actinomyces graevenitzii
		Streptococcus parasanguinis
		Porphyromonas somerae
		Neisseria subflava
		Streptococcus infantis
		Haemophilus parainfluenzae
		Actinomyces sp ICM47
		Veillonella dispar
		Streptococcus salivarius
		Neisseria flavescens
		Rothia mucilaginosa

## Sheet: Genus-VgS
Pre-VgS (11)		Common (30)		Post-VgS (5)
Fusobacterium		Cutibacterium		Peptostreptococcaceae_unclassified
Granulicatella		Oligella		Trueperella
Atopobium		Coriobacteriaceae_unclassified		Pseudoramibacter
Mogibacterium		Anaerococcus		Peptococcus
Capnocytophaga		Slackia		Bacteroides
Neisseria		Finegoldia
Leptotrichia		Negativicoccus
Lautropia		Lawsonella
Oribacterium		Veillonella
Rothia		Actinotignum
Haemophilus		Actinomyces
		Brevibacterium
		Jonquetella
		Tissierellia_unclassified
		Bifidobacterium
		Pseudoglutamicibacter
		Facklamia
		Varibaculum
		Corynebacterium
		Porphyromonas
		Gemella
		Dialister
		Alloscardovia
		Prevotella
		Peptoniphilus
		Propionimicrobium
		Campylobacter
		Veillonellaceae_unclassified
		Streptococcus
		Lactobacillus

## Sheet: Species-VgS
Pre-VgS (36)		Common (53)		Post-VgS (18)
Fusobacterium periodonticum		Prevotella corporis		Corynebacterium sp NML130628
Actinomyces sp oral taxon 181		Prevotella sp S7 1 8		Peptostreptococcaceae bacterium oral taxon 929
Granulicatella adiacens		Corynebacterium sp HMSC08A12		Peptoniphilus sp BV3C26
Actinomyces viscosus		Anaerococcus vaginalis		Corynebacterium sp HMSC29G08
Actinomyces oris		Cutibacterium avidum		Corynebacterium jeikeium
Streptococcus sanguinis		Oligella urethralis		Pseudoglutamicibacter cumminsii
Streptococcus sp HMSC067H01		Coriobacteriaceae bacterium BV3Ac1		Trueperella bernardiae
Streptococcus cristatus		Anaerococcus lactolyticus		Prevotella bergensis
Veillonella infantium		Prevotella buccalis		Pseudoramibacter alactolyticus
Atopobium parvulum		Lactobacillus vaginalis		Brevibacterium mcbrellneri
Actinomyces odontolyticus		Slackia exigua		Bacteroides stercoris
Campylobacter concisus		Finegoldia magna		Bacteroides ovatus
Veillonella sp DORA A 3 16 22		Veillonella atypica		Actinomyces sp HPA0247
Actinomyces naeslundii		Negativicoccus succinicivorans		Actinomyces sp ICM47
Actinomyces graevenitzii		Prevotella colorans		Bifidobacterium adolescentis
Veillonella dispar		Tissierellia bacterium S5 A11		Peptococcus niger
Mogibacterium diversum		Actinomyces europaeus		Bacteroides vulgatus
Neisseria subflava		Peptoniphilus sp DNF00840		Campylobacter hominis
Streptococcus oralis		Lawsonella clevelandensis
Rothia aeria		Corynebacterium aurimucosum
Capnocytophaga gingivalis		Corynebacterium urealyticum
Streptococcus mitis		Corynebacterium imitans
Rothia dentocariosa		Actinotignum schaalii
Neisseria flavescens		Corynebacterium tuscaniense
Leptotrichia sp oral taxon 215		Corynebacterium amycolatum
Lautropia mirabilis		Peptoniphilus sp HMSC062D09
Streptococcus gordonii		Brevibacterium ravenspurgense
Streptococcus sp A12		Jonquetella anthropi
Streptococcus salivarius		Porphyromonas sp HMSC077F02
Oribacterium sinus		Bacteroides coagulans
Streptococcus australis		Peptoniphilus sp oral taxon 375
Porphyromonas somerae		Facklamia hominis
Haemophilus parainfluenzae		Facklamia ignava
Haemophilus sp HMSC71H05		Bifidobacterium longum
Streptococcus infantis		Corynebacterium coyleae
Rothia mucilaginosa		Pseudoglutamicibacter albus
		Corynebacterium riegelii
		Peptoniphilus duerdenii
		Peptoniphilus coxii
		Varibaculum cambriense
		Peptoniphilus lacrimalis
		Gemella sanguinis
		Streptococcus parasanguinis
		Dialister micraerophilus
		Alloscardovia omnicolens
		Peptoniphilus harei
		Streptococcus anginosus group
		Prevotella timonensis
		Propionimicrobium lymphophilum
		Campylobacter ureolyticus
		Veillonellaceae bacterium DNF00626
		Lactobacillus jensenii
		Lactobacillus crispatus

## Sheet: Pre-Gen-SL-Vgs
Pre-SL (33)		Common (20)		Pre-VgS (21)
Eubacterium		Slackia		Cutibacterium
Firmicutes unclassified		Granulicatella		Oligella
Lachnoanaerobaculum		Corynebacterium		Coriobacteriaceae_unclassified
Pseudopropionibacterium		Lautropia		Anaerococcus
Candidatus Saccharibacteria unclassified		Campylobacter		Finegoldia
Eggerthella		Leptotrichia		Negativicoccus
Blautia		Mogibacterium		Lawsonella
Gemmiger		Atopobium		Actinotignum
Candidatus Gracilibacteria unclassified		Capnocytophaga		Brevibacterium
Collinsella		Oribacterium		Jonquetella
Staphylococcus		Fusobacterium		Tissierellia_unclassified
Anaerostipes		Gemella		Bifidobacterium
Subdoligranulum		Prevotella		Pseudoglutamicibacter
Fusicatenibacter		Porphyromonas		Facklamia
Actinobaculum		Haemophilus		Varibaculum
Filifactor		Veillonella		Dialister
Faecalibacterium		Actinomyces		Alloscardovia
Abiotrophia		Neisseria		Peptoniphilus
Scardovia		Streptococcus		Propionimicrobium
Peptostreptococcus		Rothia		Veillonellaceae_unclassified
Eikenella				Lactobacillus
Cardiobacterium
Bacteroides
Bulleidia
Solobacterium
Bacteria unclassified
Aggregatibacter
Parvimonas
Stomatobaculum
Lachnospiraceae unclassified
Tannerella
Megasphaera
Clostridiales Family XIII Incertae Sedis unclassified

## Sheet: Post-Gen-SL-Vgs
Post-SL (34)		Common (8)		Post-VgS (27)
Olsenella		Campylobacter		Peptostreptococcaceae_unclassified
Lachnoanaerobaculum		Corynebacterium		Trueperella
Bacteroidetes unclassified		Prevotella		Pseudoramibacter
Kingella		Gemella		Cutibacterium
Pseudopropionibacterium		Porphyromonas		Negativicoccus
Filifactor		Veillonella		Peptococcus
Simonsiella		Actinomyces		Anaerococcus
Actinobaculum		Streptococcus		Oligella
Scardovia				Bacteroides
Peptostreptococcus				Slackia
Bulleidia				Coriobacteriaceae_unclassified
Lachnospiraceae unclassified				Finegoldia
Eikenella				Lawsonella
Abiotrophia				Actinotignum
Bacteria unclassified				Brevibacterium
Aggregatibacter				Jonquetella
Cardiobacterium				Tissierellia_unclassified
Lautropia				Bifidobacterium
Solobacterium				Pseudoglutamicibacter
Granulicatella				Facklamia
Parvimonas				Varibaculum
Leptotrichia				Dialister
Tannerella				Alloscardovia
Stomatobaculum				Propionimicrobium
Megasphaera				Peptoniphilus
Mogibacterium				Veillonellaceae_unclassified
Atopobium				Lactobacillus
Capnocytophaga
Clostridiales Family XIII Incertae Sedis unclassified
Oribacterium
Fusobacterium
Haemophilus
Neisseria
Rothia

## Sheet: Pre-Spe-SL-Vgs
Pre-SL (104)		Common (40)		Pre-VgS (49)
Leptotrichia sp oral taxon 225		Slackia exigua		Prevotella corporis
Eubacterium eligens		Streptococcus anginosus group		Prevotella sp S7 1 8
Firmicutes bacterium CAG 41		Granulicatella adiacens		Corynebacterium sp HMSC08A12
Eubacterium rectale		Actinomyces naeslundii		Anaerococcus vaginalis
Neisseria sp oral taxon 014		Streptococcus sp HMSC067H01		Cutibacterium avidum
Subdoligranulum sp APC924 74		Haemophilus sp HMSC71H05		Actinomyces viscosus
Leptotrichia hofstadii		Streptococcus gordonii		Oligella urethralis
Lachnoanaerobaculum saburreum		Streptococcus cristatus		Coriobacteriaceae bacterium BV3Ac1
Pseudopropionibacterium propionicum		Campylobacter concisus		Anaerococcus lactolyticus
Porphyromonas sp oral taxon 278		Streptococcus sp A12		Prevotella buccalis
Actinomyces georgiae		Veillonella infantium		Lactobacillus vaginalis
Neisseria sp HMSC064E01		Lautropia mirabilis		Finegoldia magna
Streptococcus sp oral taxon 058		Leptotrichia sp oral taxon 215		Negativicoccus succinicivorans
Actinomyces meyeri		Actinomyces oris		Prevotella colorans
Capnocytophaga sp oral taxon 863		Capnocytophaga gingivalis		Tissierellia bacterium S5 A11
Prevotella sp oral taxon 306		Rothia aeria		Actinomyces europaeus
Actinomyces sp oral taxon 414		Actinomyces sp oral taxon 181		Peptoniphilus sp DNF00840
Candidatus Saccharibacteria oral taxon TM7x		Mogibacterium diversum		Lawsonella clevelandensis
Neisseria mucosa		Streptococcus sanguinis		Corynebacterium aurimucosum
Actinomyces sp oral taxon 448		Oribacterium sinus		Corynebacterium urealyticum
Corynebacterium matruchotii		Atopobium parvulum		Corynebacterium imitans
Eggerthella lenta		Rothia dentocariosa		Actinotignum schaalii
Granulicatella elegans		Veillonella sp DORA A 3 16 22		Corynebacterium tuscaniense
Veillonella rogosae		Actinomyces odontolyticus		Corynebacterium amycolatum
Actinomyces hongkongensis		Streptococcus oralis		Peptoniphilus sp HMSC062D09
Porphyromonas catoniae		Streptococcus australis		Brevibacterium ravenspurgense
Blautia obeum		Fusobacterium periodonticum		Jonquetella anthropi
Gemmiger formicilis		Gemella sanguinis		Porphyromonas sp HMSC077F02
Haemophilus pittmaniae		Streptococcus mitis		Bacteroides coagulans
Leptotrichia sp oral taxon 212		Veillonella atypica		Peptoniphilus sp oral taxon 375
Abiotrophia defectiva		Actinomyces graevenitzii		Facklamia hominis
Candidatus Gracilibacteria bacterium HOT 871		Streptococcus parasanguinis		Facklamia ignava
Actinomyces sp oral taxon 897		Porphyromonas somerae		Bifidobacterium longum
Leptotrichia wadei		Neisseria subflava		Corynebacterium coyleae
Streptococcus sp M334		Streptococcus infantis		Pseudoglutamicibacter albus
Prevotella intermedia		Haemophilus parainfluenzae		Corynebacterium riegelii
Collinsella aerofaciens		Veillonella dispar		Peptoniphilus duerdenii
Staphylococcus epidermidis		Streptococcus salivarius		Peptoniphilus coxii
Prevotella jejuni		Neisseria flavescens		Varibaculum cambriense
Abiotrophia sp HMSC24B09		Rothia mucilaginosa		Peptoniphilus lacrimalis
Aggregatibacter sp oral taxon 458				Dialister micraerophilus
Streptococcus vestibularis				Alloscardovia omnicolens
Streptococcus milleri				Peptoniphilus harei
Subdoligranulum sp				Prevotella timonensis
Fusobacterium hwasookii				Propionimicrobium lymphophilum
Anaerostipes hadrus				Campylobacter ureolyticus
Streptococcus sp HMSC071D03				Veillonellaceae bacterium DNF00626
Leptotrichia sp oral taxon 498				Lactobacillus jensenii
Corynebacterium durum				Lactobacillus crispatus
Fusicatenibacter saccharivorans
Actinobaculum sp oral taxon 183
Filifactor alocis
Faecalibacterium prausnitzii
Streptococcus sp UMB1385
Streptococcus pseudopneumoniae
Veillonella sp T11011 6
Aggregatibacter aphrophilus
Capnocytophaga sputigena
Scardovia wiggsiae
Atopobium rimae
Capnocytophaga sp oral taxon 332
Streptococcus sp SK643
Actinomyces massiliensis
Peptostreptococcus stomatis
Oribacterium asaccharolyticum
Actinomyces sp HPA0247
Eubacterium infirmum
Fusobacterium nucleatum
Eikenella corrodens
Capnocytophaga granulosa
Cardiobacterium hominis
Campylobacter showae
Streptococcus peroris
Bacteroides vulgatus
Aggregatibacter segnis
Bulleidia extructa
Solobacterium moorei
Gemella morbillorum
Prevotella salivae
SR1 bacterium human oral taxon HOT 345
Porphyromonas endodontalis
Eubacterium brachy
Parvimonas micra
Streptococcus sp HMSC034E03
Gemella haemolysans
Neisseria elongata
Stomatobaculum longum
Capnocytophaga leadbetteri
Streptococcus sp F0442
Haemophilus sputorum
Lachnospiraceae bacterium oral taxon 096
Veillonella tobetsuensis
Prevotella histicola
Streptococcus sp NLAE zl C503
Prevotella pallens
Oribacterium parvum
Tannerella sp oral taxon HOT 286
Megasphaera micronuciformis
Veillonella parvula
Eubacterium sulci
Actinomyces sp HMSC035G02
Actinomyces sp S6 Spd3
Prevotella melaninogenica
Actinomyces sp ICM47

## Sheet: Post-Spe-SL-Vgs
Post-SL (115)		Common (6)		Post-VgS (165)
Olsenella uli		Streptococcus anginosus group		Corynebacterium sp NML130628
Neisseria sicca		Actinomyces sp HPA0247		Peptostreptococcaceae bacterium oral taxon 929
Lachnoanaerobaculum saburreum		Veillonella atypica		Peptoniphilus sp BV3C26
Actinomyces johnsonii		Gemella sanguinis		Corynebacterium sp HMSC29G08
Bacteroidetes oral taxon 274		Actinomyces sp ICM47		Prevotella corporis
Actinomyces viscosus		Streptococcus parasanguinis		Corynebacterium jeikeium
Kingella kingae				Pseudoglutamicibacter cumminsii
Actinomyces sp oral taxon 448				Trueperella bernardiae
Prevotella sp oral taxon 306				Prevotella bergensis
Leptotrichia sp oral taxon 212				Pseudoramibacter alactolyticus
Streptococcus sp HMSC071D03				Brevibacterium mcbrellneri
Haemophilus pittmaniae				Bacteroides stercoris
Neisseria bacilliformis				Bacteroides ovatus
Neisseria mucosa				Anaerococcus vaginalis
Eubacterium saphenum				Cutibacterium avidum
Actinomyces sp oral taxon 180				Anaerococcus lactolyticus
Actinomyces sp oral taxon 414				Prevotella sp S7 1 8
Pseudopropionibacterium propionicum				Bifidobacterium adolescentis
Aggregatibacter aphrophilus				Peptoniphilus sp DNF00840
Aggregatibacter sp oral taxon 458				Negativicoccus succinicivorans
Filifactor alocis				Peptococcus niger
Simonsiella muelleri				Bacteroides vulgatus
Abiotrophia defectiva				Oligella urethralis
Actinobaculum sp oral taxon 183				Prevotella buccalis
Streptococcus sp oral taxon 056				Lactobacillus vaginalis
Veillonella sp T11011 6				Corynebacterium sp HMSC08A12
Streptococcus vestibularis				Actinomyces europaeus
Atopobium rimae				Slackia exigua
Haemophilus paraphrohaemolyticus				Coriobacteriaceae bacterium BV3Ac1
Scardovia wiggsiae				Finegoldia magna
Actinomyces sp oral taxon 897				Tissierellia bacterium S5 A11
Prevotella salivae				Lawsonella clevelandensis
Actinomyces naeslundii				Actinotignum schaalii
Campylobacter showae				Prevotella colorans
Peptostreptococcus stomatis				Corynebacterium urealyticum
Abiotrophia sp HMSC24B09				Corynebacterium aurimucosum
Bulleidia extructa				Corynebacterium amycolatum
Capnocytophaga sputigena				Corynebacterium tuscaniense
Granulicatella adiacens				Corynebacterium imitans
Lachnospiraceae bacterium oral taxon 096				Campylobacter hominis
Eikenella corrodens				Peptoniphilus sp HMSC062D09
Eubacterium infirmum				Brevibacterium ravenspurgense
Oribacterium asaccharolyticum				Jonquetella anthropi
Streptococcus sp UMB1385				Bacteroides coagulans
Streptococcus sp M334				Porphyromonas sp HMSC077F02
SR1 bacterium human oral taxon HOT 345				Facklamia hominis
Capnocytophaga granulosa				Peptoniphilus sp oral taxon 375
Campylobacter concisus				Bifidobacterium longum
Aggregatibacter segnis				Facklamia ignava
Porphyromonas endodontalis				Corynebacterium coyleae
Granulicatella elegans				Pseudoglutamicibacter albus
Streptococcus milleri				Corynebacterium riegelii
Fusobacterium nucleatum				Peptoniphilus duerdenii
Veillonella infantium				Varibaculum cambriense
Haemophilus sp HMSC71H05				Peptoniphilus coxii
Actinomyces massiliensis				Peptoniphilus lacrimalis
Eubacterium brachy				Dialister micraerophilus
Streptococcus sp SK643				Alloscardovia omnicolens
Cardiobacterium hominis				Peptoniphilus harei
Corynebacterium durum				Prevotella timonensis
Lautropia mirabilis				Propionimicrobium lymphophilum
Solobacterium moorei				Campylobacter ureolyticus
Streptococcus peroris				Veillonellaceae bacterium DNF00626
Parvimonas micra				Lactobacillus jensenii
Streptococcus gordonii				Lactobacillus crispatus
Streptococcus pseudopneumoniae
Haemophilus haemolyticus
Prevotella histicola
Leptotrichia sp oral taxon 215
Gemella morbillorum
Streptococcus sp NLAE zl C503
Streptococcus sp A12
Veillonella tobetsuensis
Streptococcus cristatus
Streptococcus sanguinis
Veillonella parvula
Tannerella sp oral taxon HOT 286
Stomatobaculum longum
Streptococcus sp HMSC067H01
Megasphaera micronuciformis
Streptococcus sp F0442
Actinomyces sp oral taxon 181
Neisseria elongata
Veillonella sp DORA A 3 16 22
Prevotella pallens
Mogibacterium diversum
Capnocytophaga leadbetteri
Actinomyces oris
Oribacterium sinus
Capnocytophaga gingivalis
Haemophilus sputorum
Atopobium parvulum
Oribacterium parvum
Streptococcus sp HMSC034E03
Actinomyces odontolyticus
Streptococcus australis
Eubacterium sulci
Prevotella melaninogenica
Actinomyces sp S6 Spd3
Rothia aeria
Actinomyces sp HMSC035G02
Fusobacterium periodonticum
Gemella haemolysans
Streptococcus oralis
Actinomyces graevenitzii
Streptococcus salivarius
Neisseria subflava
Veillonella dispar
Rothia dentocariosa
Porphyromonas somerae
Haemophilus parainfluenzae
Streptococcus infantis
Neisseria flavescens
Streptococcus mitis
Rothia mucilaginosa

## Sheet: Pwy-SL
Pre-SL (0)		Common (284)		Post-SL (0)
		PWY-6122: 5-aminoimidazole ribonucleotide biosynthesis II
		PWY-6277: superpathway of 5-aminoimidazole ribonucleotide biosynthesis
		PWY0-1586: peptidoglycan maturation (meso-diaminopimelate containing)
		PWY-6121: 5-aminoimidazole ribonucleotide biosynthesis I
		PWY-6151: S-adenosyl-L-methionine salvage I
		PWY-6123: inosine-5'-phosphate biosynthesis I
		PWY-6609: adenine and adenosine salvage III
		PWY-7221: guanosine ribonucleotides de novo biosynthesis
		PWY-6124: inosine-5'-phosphate biosynthesis II
		PWY-3841: folate transformations II (plants)
		VALSYN-PWY: L-valine biosynthesis
		PWY-7238: sucrose biosynthesis II
		UDPNAGSYN-PWY: UDP-N-acetyl-D-glucosamine biosynthesis I
		PWY-6386: UDP-N-acetylmuramoyl-pentapeptide biosynthesis II (lysine-containing)
		PWY-6387: UDP-N-acetylmuramoyl-pentapeptide biosynthesis I (meso-diaminopimelate containing)
		PWY-7111: pyruvate fermentation to isobutanol (engineered)
		PEPTIDOGLYCANSYN-PWY: peptidoglycan biosynthesis I (meso-diaminopimelate containing)
		PWY-6936: seleno-amino acid biosynthesis (plants)
		PWY-702: L-methionine biosynthesis II
		PWY-6163: chorismate biosynthesis from 3-dehydroquinate
		PWY-7234: inosine-5'-phosphate biosynthesis III
		ILEUSYN-PWY: L-isoleucine biosynthesis I (from threonine)
		ARO-PWY: chorismate biosynthesis I
		PWY-7229: superpathway of adenosine nucleotides de novo biosynthesis I
		PWY-6385: peptidoglycan biosynthesis III (mycobacteria)
		BRANCHED-CHAIN-AA-SYN-PWY: superpathway of branched chain amino acid biosynthesis
		TRPSYN-PWY: L-tryptophan biosynthesis
		COMPLETE-ARO-PWY: superpathway of aromatic amino acid biosynthesis
		TRNA-CHARGING-PWY: tRNA charging
		PWY-7790: UMP biosynthesis II
		THRESYN-PWY: superpathway of L-threonine biosynthesis
		PWY-5686: UMP biosynthesis I
		PWY-7791: UMP biosynthesis III
		PWY-5103: L-isoleucine biosynthesis III
		PWY-7228: superpathway of guanosine nucleotides de novo biosynthesis I
		PWY-6126: superpathway of adenosine nucleotides de novo biosynthesis II
		PWY-5941: glycogen degradation II
		ANAGLYCOLYSIS-PWY: glycolysis III (from glucose)
		PWY0-1319: CDP-diacylglycerol biosynthesis II
		PWY-I9: L-cysteine biosynthesis VI (from L-methionine)
		NONOXIPENT-PWY: pentose phosphate pathway (non-oxidative branch) I
		COA-PWY: coenzyme A biosynthesis I (prokaryotic)
		PWY-7220: adenosine deoxyribonucleotides de novo biosynthesis II
		PWY-7222: guanosine deoxyribonucleotides de novo biosynthesis II
		PWY-5100: pyruvate fermentation to acetate and lactate II
		PWY66-429: fatty acid biosynthesis initiation (mitochondria)
		PWY-6700: queuosine biosynthesis I (de novo)
		PWY-6629: superpathway of L-tryptophan biosynthesis
		P41-PWY: pyruvate fermentation to acetate and (S)-lactate I
		PWY-5695: inosine 5'-phosphate degradation
		PWY0-1296: purine ribonucleosides degradation
		PWY-1042: glycolysis IV
		PWY-841: superpathway of purine nucleotides de novo biosynthesis I
		COA-PWY-1: superpathway of coenzyme A biosynthesis III (mammals)
		GLYCOGENSYNTH-PWY: glycogen biosynthesis I (from ADP-D-Glucose)
		PWY-7851: coenzyme A biosynthesis II (eukaryotic)
		PWY-6125: superpathway of guanosine nucleotides de novo biosynthesis II
		PWY-7208: superpathway of pyrimidine nucleobases salvage
		PWY-7663: gondoate biosynthesis (anaerobic)
		PWY-7953: UDP-N-acetylmuramoyl-pentapeptide biosynthesis III (meso-diaminopimelate containing)
		PWY-7199: pyrimidine deoxyribonucleosides salvage
		PWY-8178: pentose phosphate pathway (non-oxidative branch) II
		PWY-3001: superpathway of L-isoleucine biosynthesis I
		PWY-5973: cis-vaccenate biosynthesis
		PWY-6147: 6-hydroxymethyl-dihydropterin diphosphate biosynthesis I
		PWY-5667: CDP-diacylglycerol biosynthesis I
		PWY-6317: D-galactose degradation I (Leloir pathway)
		NONMEVIPP-PWY: methylerythritol phosphate pathway I
		HSERMETANA-PWY: L-methionine biosynthesis III
		PWY-5188: tetrapyrrole biosynthesis I (from glutamate)
		LACTOSECAT-PWY: lactose and galactose degradation I
		PWY-7197: pyrimidine deoxyribonucleotide phosphorylation
		PWY-6628: superpathway of L-phenylalanine biosynthesis
		PWY-724: superpathway of L-lysine, L-threonine and L-methionine biosynthesis II
		PWY-6630: superpathway of L-tyrosine biosynthesis
		CALVIN-PWY: Calvin-Benson-Bassham cycle
		PWY-5097: L-lysine biosynthesis VI
		PENTOSE-P-PWY: pentose phosphate pathway
		ASPASN-PWY: superpathway of L-aspartate and L-asparagine biosynthesis
		DTDPRHAMSYN-PWY: dTDP-&beta;-L-rhamnose biosynthesis
		PWY0-862: (5Z)-dodecenoate biosynthesis I
		PANTO-PWY: phosphopantothenate biosynthesis I
		DAPLYSINESYN-PWY: L-lysine biosynthesis I
		PWY-6703: preQ0 biosynthesis
		FASYN-ELONG-PWY: fatty acid elongation -- saturated
		PWY-7664: oleate biosynthesis IV (anaerobic)
		PWY0-162: superpathway of pyrimidine ribonucleotides de novo biosynthesis
		PWY-6282: palmitoleate biosynthesis I (from (5Z)-dodec-5-enoate)
		HEME-BIOSYNTHESIS-II: heme b biosynthesis I (aerobic)
		GLYCOLYSIS: glycolysis I (from glucose 6-phosphate)
		OANTIGEN-PWY: O-antigen building blocks biosynthesis (E. coli)
		PWY-5659: GDP-mannose biosynthesis
		RIBOSYN2-PWY: flavin biosynthesis I (bacteria and plants)
		PWY-2941: L-lysine biosynthesis II
		PWY4FS-7: phosphatidylglycerol biosynthesis I (plastidic)
		PWY-7357: thiamine phosphate formation from pyrithiamine and oxythiamine (yeast)
		GLCMANNANAUT-PWY: superpathway of N-acetylglucosamine, N-acetylmannosamine and N-acetylneuraminate degradation
		PWY4FS-8: phosphatidylglycerol biosynthesis II (non-plastidic)
		PWY-6897: thiamine diphosphate salvage II
		PWY-7198: pyrimidine deoxyribonucleotides de novo biosynthesis IV
		PWY-6270: isoprene biosynthesis I
		PWY-7560: methylerythritol phosphate pathway II
		GLUCOSE1PMETAB-PWY: glucose and glucose-1-phosphate degradation
		SER-GLYSYN-PWY: superpathway of L-serine and glycine biosynthesis I
		PWY-5484: glycolysis II (from fructose 6-phosphate)
		PWY-5971: palmitate biosynthesis (type II fatty acid synthase)
		PWY-5989: stearate biosynthesis II (bacteria and plants)
		HEMESYN2-PWY: heme b biosynthesis II (oxygen-independent)
		PWY-5918: superpathway of heme b biosynthesis from glutamate
		PANTOSYN-PWY: superpathway of coenzyme A biosynthesis I (bacteria)
		ANAEROFRUCAT-PWY: homolactic fermentation
		FOLSYN-PWY: superpathway of tetrahydrofolate biosynthesis and salvage
		PWY-6823: molybdopterin biosynthesis
		PWY-7356: thiamine diphosphate salvage IV (yeast)
		PWY-7282: 4-amino-2-methyl-5-diphosphomethylpyrimidine biosynthesis II
		PWY-5189: tetrapyrrole biosynthesis II (from glycine)
		PWY-5981: CDP-diacylglycerol biosynthesis III
		PWY-2942: L-lysine biosynthesis III
		1CMET2-PWY: folate transformations III (E. coli)
		PWY-4041: &gamma;-glutamyl cycle
		GLUCONEO-PWY: gluconeogenesis I
		PHOSLIPSYN-PWY: superpathway of phospholipid biosynthesis I (bacteria)
		PWY-5913: partial TCA cycle (obligate autotrophs)
		PWY-7117: C4 photosynthetic carbon assimilation cycle, PEPCK type
		PWY0-1479: tRNA processing
		PWY-6612: superpathway of tetrahydrofolate biosynthesis
		PWY66-409: superpathway of purine nucleotide salvage
		PWY-6285: superpathway of fatty acids biosynthesis (E. coli)
		PWY-5265: peptidoglycan biosynthesis II (staphylococci)
		PWY0-1061: superpathway of L-alanine biosynthesis
		PPGPPMET-PWY: ppGpp metabolism
		ARGSYN-PWY: L-arginine biosynthesis I (via L-ornithine)
		PWY-5384: sucrose degradation IV (sucrose phosphorylase)
		PWY-1269: CMP-3-deoxy-D-manno-octulosonate biosynthesis
		PWY-7328: superpathway of UDP-glucose-derived O-antigen building blocks biosynthesis
		PWY-5897: superpathway of menaquinol-11 biosynthesis
		PWY-5898: superpathway of menaquinol-12 biosynthesis
		PWY-5899: superpathway of menaquinol-13 biosynthesis
		ARGSYNBSUB-PWY: L-arginine biosynthesis II (acetyl cycle)
		PWY0-1298: superpathway of pyrimidine deoxyribonucleosides degradation
		FERMENTATION-PWY: mixed acid fermentation
		PWY-6284: superpathway of unsaturated fatty acids biosynthesis (E. coli)
		PWY-5121: superpathway of geranylgeranyl diphosphate biosynthesis II (via MEP)
		P441-PWY: superpathway of N-acetylneuraminate degradation
		PWY-621: sucrose degradation III (sucrose invertase)
		PWY-7345: superpathway of anaerobic sucrose degradation
		PWY-5837: 2-carboxy-1,4-naphthoquinol biosynthesis
		PWY-5347: superpathway of L-methionine biosynthesis (transsulfuration)
		PWY0-1261: anhydromuropeptides recycling I
		METSYN-PWY: superpathway of L-homoserine and L-methionine biosynthesis
		NAGLIPASYN-PWY: lipid IVA biosynthesis (E. coli)
		PWY-8073: lipid IVA biosynthesis (P. putida)
		PWY0-1297: superpathway of purine deoxyribonucleosides degradation
		PWY-7115: C4 photosynthetic carbon assimilation cycle, NAD-ME type
		PWY66-399: gluconeogenesis III
		HEME-BIOSYNTHESIS-II-1: heme b biosynthesis V (aerobic)
		PWY-7383: anaerobic energy metabolism (invertebrates, cytosol)
		MET-SAM-PWY: superpathway of S-adenosyl-L-methionine biosynthesis
		PWY-7977: L-methionine biosynthesis IV
		PWY-7858: (5Z)-dodecenoate biosynthesis II
		PWY-7400: L-arginine biosynthesis IV (archaebacteria)
		DENOVOPURINE2-PWY: superpathway of purine nucleotides de novo biosynthesis II
		POLYISOPRENSYN-PWY: polyisoprenoid biosynthesis (E. coli)
		PWY0-1241: ADP-L-glycero-&beta;-D-manno-heptose biosynthesis
		THISYNARA-PWY: superpathway of thiamine diphosphate biosynthesis III (eukaryotes)
		PWY-8187: L-arginine degradation XIII (reductive Stickland reaction)
		PWY-5367: petroselinate biosynthesis
		PWY-6527: stachyose degradation
		GLUTORN-PWY: L-ornithine biosynthesis I
		PWY-5840: superpathway of menaquinol-7 biosynthesis
		PWY0-1415: superpathway of heme b biosynthesis from uroporphyrinogen-III
		PWY-241: C4 photosynthetic carbon assimilation cycle, NADP-ME type
		PYRIDOXSYN-PWY: pyridoxal 5'-phosphate biosynthesis I
		HOMOSER-METSYN-PWY: L-methionine biosynthesis I
		HISTSYN-PWY: L-histidine biosynthesis
		P4-PWY: superpathway of L-lysine, L-threonine and L-methionine biosynthesis I
		GLYCOLYSIS-E-D: superpathway of glycolysis and the Entner-Doudoroff pathway
		PWY-8004: Entner-Doudoroff pathway I
		PWY0-1477: ethanolamine utilization
		PWY0-781: aspartate superpathway
		PWY-7883: anhydromuropeptides recycling II
		PWY-5154: L-arginine biosynthesis III (via N-acetyl-L-citrulline)
		PWY0-845: superpathway of pyridoxal 5'-phosphate biosynthesis and salvage
		P161-PWY: acetylene degradation (anaerobic)
		PWY-6859: all-trans-farnesol biosynthesis
		PWY-922: mevalonate pathway I (eukaryotes and bacteria)
		PWY-5345: superpathway of L-methionine biosynthesis (by sulfhydrylation)
		PYRIDNUCSYN-PWY: NAD de novo biosynthesis I (from aspartate)
		SO4ASSIM-PWY: assimilatory sulfate reduction I
		PWY66-389: phytol degradation
		GLYCOCAT-PWY: glycogen degradation I
		P185-PWY: formaldehyde assimilation III (dihydroxyacetone cycle)
		PWY-2201: folate transformations I
		PWY-7761: NAD salvage pathway II (PNC IV cycle)
		PWY-6901: superpathway of glucose and xylose degradation
		BIOTIN-BIOSYNTHESIS-PWY: biotin biosynthesis I
		PWY-6519: 8-amino-7-oxononanoate biosynthesis I
		PWY-6803: phosphatidylcholine acyl editing
		SULFATE-CYS-PWY: superpathway of sulfate assimilation and cysteine biosynthesis
		PWY-5030: L-histidine degradation III
		COLANSYN-PWY: colanic acid building blocks biosynthesis
		HISDEG-PWY: L-histidine degradation I
		P125-PWY: superpathway of (R,R)-butanediol biosynthesis
		PWY-7187: pyrimidine deoxyribonucleotides de novo biosynthesis II
		P122-PWY: heterolactic fermentation
		PWY-5920: superpathway of heme b biosynthesis from glycine
		PWY-5675: nitrate reduction V (assimilatory)
		P461-PWY: hexitol fermentation to lactate, formate, ethanol and acetate
		PWY-5855: ubiquinol-7 biosynthesis (early decarboxylation)
		PWY-5130: 2-oxobutanoate degradation I
		PWY-7392: taxadiene biosynthesis (engineered)
		PWY-5838: superpathway of menaquinol-8 biosynthesis I
		P42-PWY: incomplete reductive TCA cycle
		COBALSYN-PWY: superpathway of adenosylcobalamin salvage from cobinamide I
		PWY-6608: guanosine nucleotides degradation III
		PWY-5005: biotin biosynthesis II
		PRPP-PWY: superpathway of histidine, purine, and pyrimidine biosynthesis
		PWY-5676: acetyl-CoA fermentation to butanoate II
		P164-PWY: purine nucleobases degradation I (anaerobic)
		PWY4LZ-257: superpathway of fermentation (Chlamydomonas reinhardtii)
		PWY-7200: superpathway of pyrimidine deoxyribonucleoside salvage
		PWY-5861: superpathway of demethylmenaquinol-8 biosynthesis I
		PWY-5910: superpathway of geranylgeranyldiphosphate biosynthesis I (via mevalonate)
		NAD-BIOSYNTHESIS-II: NAD salvage pathway III (to nicotinamide riboside)
		P124-PWY: Bifidobacterium shunt
		UDPNACETYLGALSYN-PWY: UDP-N-acetyl-D-glucosamine biosynthesis II
		PWY-6588: pyruvate fermentation to acetone
		PWY-7434: terminal O-glycans residues modification (via type 2 precursor disaccharide)
		THISYN-PWY: superpathway of thiamine diphosphate biosynthesis I
		PYRIDNUCSAL-PWY: NAD salvage pathway I (PNC VI cycle)
		PWY0-166: superpathway of pyrimidine deoxyribonucleotides de novo biosynthesis (E. coli)
		PWY-7210: pyrimidine deoxyribonucleotides biosynthesis from CTP
		METHGLYUT-PWY: superpathway of methylglyoxal degradation
		PWY3O-4107: NAD salvage pathway V (PNC V cycle)
		PWY-7184: pyrimidine deoxyribonucleotides de novo biosynthesis I
		PWY-6292: superpathway of L-cysteine biosynthesis (mammalian)
		GOLPDLCAT-PWY: superpathway of glycerol degradation to 1,3-propanediol
		PWY-6895: superpathway of thiamine diphosphate biosynthesis II
		PWY-7185: UTP and CTP dephosphorylation I
		PWY-6353: purine nucleotides degradation II (aerobic)
		PWY-7013: (S)-propane-1,2-diol degradation
		PWY-6606: guanosine nucleotides degradation II
		PWY-822: fructan biosynthesis
		CITRULBIO-PWY: L-citrulline biosynthesis
		PWY66-388: ceramide degradation by &alpha;-oxidation
		RHAMCAT-PWY: L-rhamnose degradation I
		SALVADEHYPOX-PWY: adenosine nucleotides degradation II
		P163-PWY: L-lysine fermentation to acetate and butanoate
		PWY-4984: urea cycle
		ARG+POLYAMINE-SYN: superpathway of arginine and polyamine biosynthesis
		PWY-6892: thiazole component of thiamine diphosphate biosynthesis I
		PWY-6305: superpathway of putrescine biosynthesis
		PWY0-301: L-ascorbate degradation I (bacterial, anaerobic)
		PWY-6969: TCA cycle V (2-oxoglutarate synthase)
		FUCCAT-PWY: fucose degradation
		ARGININE-SYN4-PWY: L-ornithine biosynthesis II
		PWY-6595: superpathway of guanosine nucleotides degradation (plants)
		REDCITCYC: TCA cycle VI (Helicobacter)
		PWY-6607: guanosine nucleotides degradation I
		KETOGLUCONMET-PWY: ketogluconate metabolism
		PWY-5497: purine nucleobases degradation II (anaerobic)
		POLYAMSYN-PWY: superpathway of polyamine biosynthesis I
		PWY-8190: L-glutamate degradation XI (reductive Stickland reaction)
		PWY-6549: L-glutamine biosynthesis III
		PWY-6922: L-N&delta;-acetylornithine biosynthesis
		PWY-6961: L-ascorbate degradation II (bacterial, aerobic)
		DENITRIFICATION-PWY: nitrate reduction I (denitrification)
		P23-PWY: reductive TCA cycle I
		FUC-RHAMCAT-PWY: superpathway of fucose and rhamnose degradation
		TCA: TCA cycle I (prokaryotic)
		PWY-6562: norspermidine biosynthesis
		P105-PWY: TCA cycle IV (2-oxoglutarate decarboxylase)
		PWY-5514: UDP-N-acetyl-D-galactosamine biosynthesis II
		PWY-8131: 5'-deoxyadenosine degradation II
		DARABCATK12-PWY: D-arabinose degradation I
		PWY-5690: TCA cycle II (plants and fungi)
		PWY-5723: Rubisco shunt
		PWY-7942: 5-oxo-L-proline metabolism
		PWY-6590: superpathway of Clostridium acetobutylicum acidogenic fermentation
		POLYAMINSYN3-PWY: superpathway of polyamine biosynthesis II
		PWY1ZNC-1: assimilatory sulfate reduction IV
		PWY-5136: fatty acid &beta;-oxidation II (plant peroxisome)
		CENTFERM-PWY: pyruvate fermentation to butanoate
		GLYOXYLATE-BYPASS: glyoxylate cycle

## Sheet: Pwy-VgS
Pre-VgS (36)		Common (265)		Post-VgS (8)
PWY-8190: L-glutamate degradation XI (reductive Stickland reaction)		PWY-7118: chitin deacetylation		PWY-6902: chitin degradation II (Vibrio)
PWY-7942: 5-oxo-L-proline metabolism		PWY-6307: L-tryptophan degradation X (mammalian, via tryptamine)		PWY-6749: CMP-legionaminate biosynthesis I
PWY-5920: superpathway of heme b biosynthesis from glycine		KETOGLUCONMET-PWY: ketogluconate metabolism		PWY0-42: 2-methylcitrate cycle I
SO4ASSIM-PWY: assimilatory sulfate reduction I		PWY-7388: octanoyl-[acyl-carrier protein] biosynthesis (mitochondria, yeast)		PWY66-388: ceramide degradation by &alpha;-oxidation
PWY-7211: superpathway of pyrimidine deoxyribonucleotides de novo biosynthesis		PWY-7337: 10-cis-heptadecenoyl-CoA degradation (yeast)		P221-PWY: octane oxidation
UDPNACETYLGALSYN-PWY: UDP-N-acetyl-D-glucosamine biosynthesis II		PWY-7338: 10-trans-heptadecenoyl-CoA degradation (reductase-dependent, yeast)		CATECHOL-ORTHO-CLEAVAGE-PWY: catechol degradation to &beta;-ketoadipate
SULFATE-CYS-PWY: superpathway of sulfate assimilation and cysteine biosynthesis		PWY66-430: myristate biosynthesis (mitochondria)		PWY-181: photorespiration
PRPP-PWY: superpathway of histidine, purine, and pyrimidine biosynthesis		PWY-6920: 6-gingerol analog biosynthesis (engineered)		FASYN-INITIAL-PWY: superpathway of fatty acid biosynthesis initiation (E. coli)
PWY-7376: cob(II)yrinate a,c-diamide biosynthesis II (late cobalt incorporation)		PWY-5104: L-isoleucine biosynthesis IV
PWY-5345: superpathway of L-methionine biosynthesis (by sulfhydrylation)		PWY0-301: L-ascorbate degradation I (bacterial, anaerobic)
RHAMCAT-PWY: L-rhamnose degradation I		PWY-7431: aromatic biogenic amine degradation (bacteria)
GOLPDLCAT-PWY: superpathway of glycerol degradation to 1,3-propanediol		PWY-5855: ubiquinol-7 biosynthesis (early decarboxylation)
PWY-7013: (S)-propane-1,2-diol degradation		PWY-1622: formaldehyde assimilation I (serine pathway)
P185-PWY: formaldehyde assimilation III (dihydroxyacetone cycle)		PWY-6313: serotonin degradation
METHGLYUT-PWY: superpathway of methylglyoxal degradation		PWY-8011: L-serine biosynthesis II
PWY-5675: nitrate reduction V (assimilatory)		PWY-7204: pyridoxal 5'-phosphate salvage II (plants)
NAD-BIOSYNTHESIS-II: NAD salvage pathway III (to nicotinamide riboside)		PWY-6731: starch degradation III
PWY-7434: terminal O-glycans residues modification (via type 2 precursor disaccharide)		PWY1ZNC-1: assimilatory sulfate reduction IV
ARG+POLYAMINE-SYN: superpathway of arginine and polyamine biosynthesis		PWY-6168: flavin biosynthesis III (fungi)
PWY0-166: superpathway of pyrimidine deoxyribonucleotides de novo biosynthesis (E. coli)		PWY66-391: fatty acid &beta;-oxidation VI (mammalian peroxisome)
PWY-7883: anhydromuropeptides recycling II		PWY-622: starch biosynthesis
PWY-7187: pyrimidine deoxyribonucleotides de novo biosynthesis II		PWY-5136: fatty acid &beta;-oxidation II (plant peroxisome)
PWY-5154: L-arginine biosynthesis III (via N-acetyl-L-citrulline)		PWY-5005: biotin biosynthesis II
HEME-BIOSYNTHESIS-II-1: heme b biosynthesis V (aerobic)		PWY-561: superpathway of glyoxylate cycle and fatty acid degradation
PWY-5861: superpathway of demethylmenaquinol-8 biosynthesis I		PWY1G-0: mycothiol biosynthesis
PWY0-1415: superpathway of heme b biosynthesis from uroporphyrinogen-III		P108-PWY: pyruvate fermentation to propanoate I
PWY-5837: 2-carboxy-1,4-naphthoquinol biosynthesis		PWY-7391: isoprene biosynthesis II (engineered)
PWY-6285: superpathway of fatty acids biosynthesis (E. coli)		PWY-6305: superpathway of putrescine biosynthesis
DENOVOPURINE2-PWY: superpathway of purine nucleotides de novo biosynthesis II		PWY-5130: 2-oxobutanoate degradation I
PWY-5838: superpathway of menaquinol-8 biosynthesis I		PWY-5497: purine nucleobases degradation II (anaerobic)
PWY-5897: superpathway of menaquinol-11 biosynthesis		TCA-GLYOX-BYPASS: superpathway of glyoxylate bypass and TCA
PWY-5898: superpathway of menaquinol-12 biosynthesis		POLYAMINSYN3-PWY: superpathway of polyamine biosynthesis II
PWY-5899: superpathway of menaquinol-13 biosynthesis		POLYAMSYN-PWY: superpathway of polyamine biosynthesis I
PWY-5840: superpathway of menaquinol-7 biosynthesis		PWY-4984: urea cycle
PWY-7400: L-arginine biosynthesis IV (archaebacteria)		GLYOXYLATE-BYPASS: glyoxylate cycle
GLUCOSE1PMETAB-PWY: glucose and glucose-1-phosphate degradation		PWY-6292: superpathway of L-cysteine biosynthesis (mammalian)
		LIPASYN-PWY: phospholipases
		PWY-5676: acetyl-CoA fermentation to butanoate II
		CITRULBIO-PWY: L-citrulline biosynthesis
		PWY-6612: superpathway of tetrahydrofolate biosynthesis
		PYRIDOXSYN-PWY: pyridoxal 5'-phosphate biosynthesis I
		COBALSYN-PWY: superpathway of adenosylcobalamin salvage from cobinamide I
		FOLSYN-PWY: superpathway of tetrahydrofolate biosynthesis and salvage
		GALACTARDEG-PWY: D-galactarate degradation I
		GLUCARGALACTSUPER-PWY: superpathway of D-glucarate and D-galactarate degradation
		PWY-5367: petroselinate biosynthesis
		GLUCARDEG-PWY: D-glucarate degradation I
		PWY0-845: superpathway of pyridoxal 5'-phosphate biosynthesis and salvage
		PWY-6588: pyruvate fermentation to acetone
		PWY-6803: phosphatidylcholine acyl editing
		PWY-8004: Entner-Doudoroff pathway I
		P105-PWY: TCA cycle IV (2-oxoglutarate decarboxylase)
		PWY-6595: superpathway of guanosine nucleotides degradation (plants)
		PWY-7992: superpathway of menaquinol-8 biosynthesis III
		PWY-7323: superpathway of GDP-mannose-derived O-antigen building blocks biosynthesis
		PWY-6284: superpathway of unsaturated fatty acids biosynthesis (E. coli)
		P164-PWY: purine nucleobases degradation I (anaerobic)
		GLYCOLYSIS-E-D: superpathway of glycolysis and the Entner-Doudoroff pathway
		REDCITCYC: TCA cycle VI (Helicobacter)
		PWY-7371: 1,4-dihydroxy-6-naphthoate biosynthesis II
		PWY-7269: mitochondrial NADPH production (yeast)
		P125-PWY: superpathway of (R,R)-butanediol biosynthesis
		PWY-7254: TCA cycle VII (acetate-producers)
		PWY-7858: (5Z)-dodecenoate biosynthesis II
		BIOTIN-BIOSYNTHESIS-PWY: biotin biosynthesis I
		PWY-6607: guanosine nucleotides degradation I
		PWY-6519: 8-amino-7-oxononanoate biosynthesis I
		PWY-6606: guanosine nucleotides degradation II
		PWY0-1261: anhydromuropeptides recycling I
		PWY0-1479: tRNA processing
		PWY-1861: formaldehyde assimilation II (assimilatory RuMP Cycle)
		COLANSYN-PWY: colanic acid building blocks biosynthesis
		PWY-5910: superpathway of geranylgeranyldiphosphate biosynthesis I (via mevalonate)
		PWY-241: C4 photosynthetic carbon assimilation cycle, NADP-ME type
		PWY-7268: cytosolic NADPH production (yeast)
		PWY-7761: NAD salvage pathway II (PNC IV cycle)
		PWY4LZ-257: superpathway of fermentation (Chlamydomonas reinhardtii)
		PWY0-1061: superpathway of L-alanine biosynthesis
		PYRIDNUCSAL-PWY: NAD salvage pathway I (PNC VI cycle)
		TCA: TCA cycle I (prokaryotic)
		GLYCOCAT-PWY: glycogen degradation I
		PWY66-389: phytol degradation
		PWY-7115: C4 photosynthetic carbon assimilation cycle, NAD-ME type
		P23-PWY: reductive TCA cycle I
		HOMOSER-METSYN-PWY: L-methionine biosynthesis I
		GLUTORN-PWY: L-ornithine biosynthesis I
		PWY-5989: stearate biosynthesis II (bacteria and plants)
		PWY-7392: taxadiene biosynthesis (engineered)
		P122-PWY: heterolactic fermentation
		P124-PWY: Bifidobacterium shunt
		PWY-7328: superpathway of UDP-glucose-derived O-antigen building blocks biosynthesis
		PWY-6892: thiazole component of thiamine diphosphate biosynthesis I
		PWY-6527: stachyose degradation
		PWY0-1241: ADP-L-glycero-&beta;-D-manno-heptose biosynthesis
		PWY-922: mevalonate pathway I (eukaryotes and bacteria)
		P4-PWY: superpathway of L-lysine, L-threonine and L-methionine biosynthesis I
		PWY0-1298: superpathway of pyrimidine deoxyribonucleosides degradation
		PWY0-781: aspartate superpathway
		P42-PWY: incomplete reductive TCA cycle
		PWY-5981: CDP-diacylglycerol biosynthesis III
		PWY-5971: palmitate biosynthesis (type II fatty acid synthase)
		PWY-7383: anaerobic energy metabolism (invertebrates, cytosol)
		PWY-6282: palmitoleate biosynthesis I (from (5Z)-dodec-5-enoate)
		PWY0-862: (5Z)-dodecenoate biosynthesis I
		PWY-621: sucrose degradation III (sucrose invertase)
		PWY0-1297: superpathway of purine deoxyribonucleosides degradation
		PWY-6353: purine nucleotides degradation II (aerobic)
		PPGPPMET-PWY: ppGpp metabolism
		PWY-1269: CMP-3-deoxy-D-manno-octulosonate biosynthesis
		PWY-5690: TCA cycle II (plants and fungi)
		PWY-7664: oleate biosynthesis IV (anaerobic)
		PWY-5189: tetrapyrrole biosynthesis II (from glycine)
		PWY-5347: superpathway of L-methionine biosynthesis (transsulfuration)
		PWY-6901: superpathway of glucose and xylose degradation
		FASYN-ELONG-PWY: fatty acid elongation -- saturated
		PWY-7356: thiamine diphosphate salvage IV (yeast)
		PWY-6859: all-trans-farnesol biosynthesis
		METSYN-PWY: superpathway of L-homoserine and L-methionine biosynthesis
		PWY-7117: C4 photosynthetic carbon assimilation cycle, PEPCK type
		PWY-5913: partial TCA cycle (obligate autotrophs)
		MET-SAM-PWY: superpathway of S-adenosyl-L-methionine biosynthesis
		PWY-6549: L-glutamine biosynthesis III
		PWY3O-4107: NAD salvage pathway V (PNC V cycle)
		PWY-6969: TCA cycle V (2-oxoglutarate synthase)
		PHOSLIPSYN-PWY: superpathway of phospholipid biosynthesis I (bacteria)
		P461-PWY: hexitol fermentation to lactate, formate, ethanol and acetate
		PWY66-409: superpathway of purine nucleotide salvage
		PWY-5030: L-histidine degradation III
		OANTIGEN-PWY: O-antigen building blocks biosynthesis (E. coli)
		PWY-5918: superpathway of heme b biosynthesis from glutamate
		PWY-5659: GDP-mannose biosynthesis
		NAGLIPASYN-PWY: lipid IVA biosynthesis (E. coli)
		PWY-8073: lipid IVA biosynthesis (P. putida)
		PWY-6895: superpathway of thiamine diphosphate biosynthesis II
		PYRIDNUCSYN-PWY: NAD de novo biosynthesis I (from aspartate)
		P161-PWY: acetylene degradation (anaerobic)
		PWY0-1477: ethanolamine utilization
		PWY0-1296: purine ribonucleosides degradation
		ARGSYNBSUB-PWY: L-arginine biosynthesis II (acetyl cycle)
		SER-GLYSYN-PWY: superpathway of L-serine and glycine biosynthesis I
		HEMESYN2-PWY: heme b biosynthesis II (oxygen-independent)
		PWY-7282: 4-amino-2-methyl-5-diphosphomethylpyrimidine biosynthesis II
		POLYISOPRENSYN-PWY: polyisoprenoid biosynthesis (E. coli)
		HISDEG-PWY: L-histidine degradation I
		PWY66-399: gluconeogenesis III
		THISYN-PWY: superpathway of thiamine diphosphate biosynthesis I
		PWY-5121: superpathway of geranylgeranyl diphosphate biosynthesis II (via MEP)
		PWY-6545: pyrimidine deoxyribonucleotides de novo biosynthesis III
		ARGSYN-PWY: L-arginine biosynthesis I (via L-ornithine)
		DTDPRHAMSYN-PWY: dTDP-&beta;-L-rhamnose biosynthesis
		P441-PWY: superpathway of N-acetylneuraminate degradation
		FERMENTATION-PWY: mixed acid fermentation
		PANTO-PWY: phosphopantothenate biosynthesis I
		SALVADEHYPOX-PWY: adenosine nucleotides degradation II
		HISTSYN-PWY: L-histidine biosynthesis
		PWY-4041: &gamma;-glutamyl cycle
		PWY-7185: UTP and CTP dephosphorylation I
		PWY-7977: L-methionine biosynthesis IV
		PWY-6147: 6-hydroxymethyl-dihydropterin diphosphate biosynthesis I
		PANTOSYN-PWY: superpathway of coenzyme A biosynthesis I (bacteria)
		PWY-7210: pyrimidine deoxyribonucleotides biosynthesis from CTP
		DAPLYSINESYN-PWY: L-lysine biosynthesis I
		PWY-6630: superpathway of L-tyrosine biosynthesis
		THISYNARA-PWY: superpathway of thiamine diphosphate biosynthesis III (eukaryotes)
		PWY-7184: pyrimidine deoxyribonucleotides de novo biosynthesis I
		HEME-BIOSYNTHESIS-II: heme b biosynthesis I (aerobic)
		PWY-6608: guanosine nucleotides degradation III
		GLCMANNANAUT-PWY: superpathway of N-acetylglucosamine, N-acetylmannosamine and N-acetylneuraminate degradation
		GLUCONEO-PWY: gluconeogenesis I
		PWY-6628: superpathway of L-phenylalanine biosynthesis
		PWY-6703: preQ0 biosynthesis
		TRPSYN-PWY: L-tryptophan biosynthesis
		HSERMETANA-PWY: L-methionine biosynthesis III
		PWY-7198: pyrimidine deoxyribonucleotides de novo biosynthesis IV
		PWY4FS-8: phosphatidylglycerol biosynthesis II (non-plastidic)
		PWY4FS-7: phosphatidylglycerol biosynthesis I (plastidic)
		PWY-I9: L-cysteine biosynthesis VI (from L-methionine)
		PWY-5384: sucrose degradation IV (sucrose phosphorylase)
		PWY-7345: superpathway of anaerobic sucrose degradation
		PWY-6629: superpathway of L-tryptophan biosynthesis
		PWY-6897: thiamine diphosphate salvage II
		1CMET2-PWY: folate transformations III (E. coli)
		PWY-2941: L-lysine biosynthesis II
		ANAEROFRUCAT-PWY: homolactic fermentation
		ASPASN-PWY: superpathway of L-aspartate and L-asparagine biosynthesis
		PWY-702: L-methionine biosynthesis II
		PWY-6270: isoprene biosynthesis I
		PWY-6317: D-galactose degradation I (Leloir pathway)
		PWY-3001: superpathway of L-isoleucine biosynthesis I
		PWY-7357: thiamine phosphate formation from pyrithiamine and oxythiamine (yeast)
		PWY-7560: methylerythritol phosphate pathway II
		PWY66-429: fatty acid biosynthesis initiation (mitochondria)
		PWY0-162: superpathway of pyrimidine ribonucleotides de novo biosynthesis
		PENTOSE-P-PWY: pentose phosphate pathway
		PWY-5973: cis-vaccenate biosynthesis
		PWY-5484: glycolysis II (from fructose 6-phosphate)
		PWY-6823: molybdopterin biosynthesis
		PWY-7663: gondoate biosynthesis (anaerobic)
		PWY-2942: L-lysine biosynthesis III
		PWY-7197: pyrimidine deoxyribonucleotide phosphorylation
		PWY-6700: queuosine biosynthesis I (de novo)
		COMPLETE-ARO-PWY: superpathway of aromatic amino acid biosynthesis
		PWY-5188: tetrapyrrole biosynthesis I (from glutamate)
		PWY-724: superpathway of L-lysine, L-threonine and L-methionine biosynthesis II
		BRANCHED-CHAIN-AA-SYN-PWY: superpathway of branched chain amino acid biosynthesis
		PWY-5667: CDP-diacylglycerol biosynthesis I
		PWY-7208: superpathway of pyrimidine nucleobases salvage
		PWY0-1319: CDP-diacylglycerol biosynthesis II
		PWY-7220: adenosine deoxyribonucleotides de novo biosynthesis II
		PWY-7222: guanosine deoxyribonucleotides de novo biosynthesis II
		PWY-5097: L-lysine biosynthesis VI
		PWY-8187: L-arginine degradation XIII (reductive Stickland reaction)
		LACTOSECAT-PWY: lactose and galactose degradation I
		PWY-8178: pentose phosphate pathway (non-oxidative branch) II
		RIBOSYN2-PWY: flavin biosynthesis I (bacteria and plants)
		PWY-6125: superpathway of guanosine nucleotides de novo biosynthesis II
		PWY-6936: seleno-amino acid biosynthesis (plants)
		GLYCOLYSIS: glycolysis I (from glucose 6-phosphate)
		PWY-7111: pyruvate fermentation to isobutanol (engineered)
		THRESYN-PWY: superpathway of L-threonine biosynthesis
		NONOXIPENT-PWY: pentose phosphate pathway (non-oxidative branch) I
		ARO-PWY: chorismate biosynthesis I
		NONMEVIPP-PWY: methylerythritol phosphate pathway I
		PWY-7199: pyrimidine deoxyribonucleosides salvage
		PWY-5103: L-isoleucine biosynthesis III
		ANAGLYCOLYSIS-PWY: glycolysis III (from glucose)
		PWY-841: superpathway of purine nucleotides de novo biosynthesis I
		CALVIN-PWY: Calvin-Benson-Bassham cycle
		PWY-5941: glycogen degradation II
		PWY-6126: superpathway of adenosine nucleotides de novo biosynthesis II
		PWY0-1586: peptidoglycan maturation (meso-diaminopimelate containing)
		PWY-7228: superpathway of guanosine nucleotides de novo biosynthesis I
		PWY-7953: UDP-N-acetylmuramoyl-pentapeptide biosynthesis III (meso-diaminopimelate containing)
		ILEUSYN-PWY: L-isoleucine biosynthesis I (from threonine)
		PWY-6163: chorismate biosynthesis from 3-dehydroquinate
		PWY-7234: inosine-5'-phosphate biosynthesis III
		GLYCOGENSYNTH-PWY: glycogen biosynthesis I (from ADP-D-Glucose)
		PWY-1042: glycolysis IV
		PWY-7238: sucrose biosynthesis II
		PWY-7229: superpathway of adenosine nucleotides de novo biosynthesis I
		PWY-5695: inosine 5'-phosphate degradation
		VALSYN-PWY: L-valine biosynthesis
		PWY-6385: peptidoglycan biosynthesis III (mycobacteria)
		COA-PWY-1: superpathway of coenzyme A biosynthesis III (mammals)
		PWY-6151: S-adenosyl-L-methionine salvage I
		PWY-6124: inosine-5'-phosphate biosynthesis II
		PWY-7851: coenzyme A biosynthesis II (eukaryotic)
		PWY-6609: adenine and adenosine salvage III
		PWY-6123: inosine-5'-phosphate biosynthesis I
		PWY-7791: UMP biosynthesis III
		PWY-7790: UMP biosynthesis II
		PWY-3841: folate transformations II (plants)
		P41-PWY: pyruvate fermentation to acetate and (S)-lactate I
		PWY-5100: pyruvate fermentation to acetate and lactate II
		COA-PWY: coenzyme A biosynthesis I (prokaryotic)
		PWY-5686: UMP biosynthesis I
		TRNA-CHARGING-PWY: tRNA charging
		PEPTIDOGLYCANSYN-PWY: peptidoglycan biosynthesis I (meso-diaminopimelate containing)
		PWY-6387: UDP-N-acetylmuramoyl-pentapeptide biosynthesis I (meso-diaminopimelate containing)
		PWY-6121: 5-aminoimidazole ribonucleotide biosynthesis I
		PWY-6386: UDP-N-acetylmuramoyl-pentapeptide biosynthesis II (lysine-containing)
		UDPNAGSYN-PWY: UDP-N-acetyl-D-glucosamine biosynthesis I
		PWY-6122: 5-aminoimidazole ribonucleotide biosynthesis II
		PWY-6277: superpathway of 5-aminoimidazole ribonucleotide biosynthesis
		PWY-7221: guanosine ribonucleotides de novo biosynthesis

[truncated: 2 more sheets: Pwy-Pre-SL-VgS, Pwy-Post-SL-VgS]
